# Supplementary material for: Decline in Size-at-Maturity of European Hake in Relation to Environmental Regimes: A Case in the Eastern Ionian Sea
Source: Animals (Basel). 2023 Dec 23;14(1):61. doi: 10.3390/ani14010061 (PMC10777906; doi:10.3390/ani14010061)
Supplement: Supplementary file 1 [file animals-14-00061-s001.zip]

Archive with 1 entries (1 files):
- animals-2711555-supplementary.pdf
